# Supplementary material for: Identification of putative olfactory G-protein coupled receptors in Crown-of-Thorns starfish, Acanthaster planci
Source: BMC Genomics. 2017 May 23;18:400. doi: 10.1186/s12864-017-3793-4 (PMC5442662; doi:10.1186/s12864-017-3793-4)
Supplement: Supplementary file 2 — File S1. FASTA file of ApOR protein sequences. (TXT 34 kb) [file 12864_2017_3793_MOESM2_ESM.txt]

>oki.1.71

MDDNYSSTVTMFPTDTTYSPAPKAIYTYPELIVCAVGFSILVFVTLGGNSMVLVAVARTKKLQTATNVFVVNLSVTDYLTGLAFLWSIPGMVSTTPGYPLQSDALCAVWAALVYLGVGCGLYTLANIALNRCILITMPMHHYQWLYTPKKITLMVLGCWLVPLCAIVVPPLSGVGSLGFDPDSRTCTDIDSHERAPAFDKILFSVFYPLPLVVVVVCYVLIWRHVRRHFKNYRQSVRQRMTTSPAKSSTSTLDLDLSSSCPRLPPLQHAESSRQLTRTKNEQLSITKNLFVVVLAFLVCFTPLGVMVVIDSNRYQLYAGMVLFASGSINPVIYATKHPHFRPVLRSMLRGRCVKE*

>oki.10.245

MDTSTDTHQYEFSDYTQRVMVATLLMIVTVVGVVGNSMVILAALLSKSLQTKTITFFVNMSAAHLTTALVLPWDVVALLSNGDFPRGDHEWICSVTTVVISITVGCGIYTLAFIGLNHFLLITQPTTYQKVFTPRKMAVWLIVTWLIPFLVILVPPLINVGEVGFNQKFHLCGTKSSNAWSFKVYNSIRVLGLYPIPLVCIITCYTLIYVHQQRKGQTLGSSSYQDPCDDRSLDSDITQGQGEKSAASIDQSGSSSVSSHVVGQTQMLTETMPFIIFGFVALLTPYAVCLFVRRLEPFVPYASGILFSSTCINPIIYGSRHRDFKIVFSSILRCRWNDIPQSSTFLKMVGWSKSREKETVGSHGHAD*

>oki.10.250

MEGATDFISPDTSRHLVRETNETSTPTEFTTLAGYGEPTTADYDYYEGAFKFNDYTQRCIVGTIFVIVSILGTFGNGLVILAVVLSRKLRTVTNVFVVNLAVADLLVCLTLPWNAVGLFTRPELGWPLPEKLCVALALIVYTCGGCSLFTLATIAINRWMLITRPSRTYHTCYKPAYLAIMVVIVWLVPLLVAWLPPTLGLGELGYTKKYSTCTHKNSHELAPYYSLLQSVVFFPVPLLIIIVCYVKIFKHVRQHTKVLMGKQDQSAELSETSNNRENPSGSSVKCSKTELSPRRSQNLSVAKRRLSRRQIEITKNLFYVVCAFTICIMPYGVALLIPPSDPVIPWTAALFLVNSCINPIIYATKHPYFKQVFKLMLTCKCEGIPEQSDFLRSVRSTVRRDQGKRRN*
>oki.10.176

MDTSAAVMALSGNTTTAFSANSSTTDVSNNSTAVFWMENITTTVSHSLQTYPERVVVAVVWLLIAVFNVTGNTMVILAVVCSKKLRTSTNVFVVSLSVADLLTGLALPMSAVGLLSPGNTWPWSTETPCYLAGLLLFVSSCASLYNLASIALNRLILIKRPMTLYRSLYTKRNVVIIVVAIWFVAFATMIVPPIFGIGGFGYDEQHHTCSDLDTHPKAKTFKRIQTSVGYPIPFITIVTCYTMIFLHVRRHFQAQRSMRVASSYTGPVCATTGSSSFVVSDSSDALKTAQSDRVYRQQLEITKNLFMAVCAFFLCITPYCVALFIPDTDRCLLFLGVVFTFNSCVNPIVYAAKHPQFKKVLRRMMRCRCSQIEEPSNALKAVVACCRKA*

>oki.10.246

MDNSTNSTSFEFSDYTQRVIVATLFIFISILGFLGNFIVIVAVLLSKSLRTTTIAFFVNMSAAHLMTTLVLPWDVVALLSKGDFPRGDHEWICSVTTVVISITVGCGIYTLAFIGLNHLLLITRPTTTYNRLYTPKKMAVWLTVTWLIPFLIILVPPLSGVGELGFSEKFYLCGTKSTDQIGFRIYNSIRVFGLYPIPLVCILVCYTLIWMYLRRHAPRQNSSPIGQDETPTSNSIQMEEKINVSDVRSQSSSTTSDIVSPTQMITKTMPFVVLGFIVLLLPYAISLFISSFEPAVPYTTVILFSSICVNPIIYGIKHRDFNVVFGSILRRRWNNIPEPSSFLKNARRIRCCGGQVASVHVSNDSV*

>oki.10.179

MLAAKMARSDAVTVFSGNTTMAFSVNSSTTDFSNSSTTVFWMENITTTVSHSLQTYPERVVVAVVWLLLAVFNVTGNTMVILGVVFSRKLRTSTNVFVVSLSVADLLTGLALPMSAVGLLSPGNTWPWSTETPCYLAGLLLFVSSCASLYNLASIALNRLVLIKRPMTLYRSLYTKRNVVIIVVAIWFVAFATMIVPPIFGIGGFGYDEQHHTCSDLDTHPKAKTFERIQTFVLYPIPFITIVTCYTMIFLHVRRHFQAQRSMRVASSYTGPVCATPGSSSFVVSDSSDALKTAQSDRVYRQQLEITKNLFMAVCAFFLCITPYCVALFIPNTDRYLLFLGVVFTLNSCVNPIVYAAKHPQFKKVLRRMIRCRCSQIEEPSNALKAVMACCRKA*

>oki.102.6

MSDNLFIATAVFHLCIFVIGVPGNFLILQVFVKKTRKTSTNVFITALASSDLIACLLRPFYVGFIMARNTPESLWIEFLYSPLNFVTICNSTLLTAAIAFDRYDAVCRPHTRLMSYRGAQLLALFCFIVSLPMTAPIILMYFHPPVSVRLAKHIECLSMYVISLILVIAFYVQVYKAVLFRTKVRTKWGGRFTGISTAAESSVCMTGQTEMSAMPPSREFTRLNSVAETRTPPAGNHVEEGAEPSAPCQIPPPQCSPATNPTADLEISCVSEDKRSIAYQSLSNSEAQAGDFLDSRLTPPCSSVANPTYSPAFQMPISSTAGRNLAVPNCSQIPASSNFPERTGSTGRHRRPSGRGKSSKTVAARMQHKTTRMLLLTTIVFFVTWVPYMRDGCEGKGEGDGGLVEASSHKMPWVIGFAIVANN*

>oki.114.17

MFARYRFGSRNILAQNWSSLDVCGTESIFLGPTGSYHLKSPHYPSDVNTTIHCNWTVTATPGSKIKLIIHDLHISHYRDSFTVANLHTLANTSADYVLKHFREVKVQMVMSTGHVVGVKLLAGSDGWADYDSAPSGRRFWLELEQVLSNASLISECSNATRRFLCENRNICVDHSGRCDALIDCPDQSDERNCPHSCPRNEYCANSNACLTRRFHCDGIDDCSRAEDEQSCDVRLCPKDCSCQVTPVNALLIVNCSNHPNLTNVWDELPRIMKKLILRKNNITDLEPGRFQKFSHLATLDLEDNQLTRLKRGYFSGLSKLILLKTNKNHLNTIDSGVFQALESLTFLRLDENNITSVREEMFKGLNGLQTLRLGTNRIRELKANTFRHLNNLLSLDLVENQISSIEPHAFRGLGKLRNLQLRENLLTVLQTDMFSHLKSLEILTFENNPWTVIEPGALNGLDSLQILALSRHETEAKDFTVDKHELEHMSDLRFLVVDDQRMCCLVDYRPNGIRDNCVLGSRPDYVVSLSYFTCDRLMHNSVLRVFVWCLGISALFGNTFIILWRLKMTDSGKRSQSVLILNLAVSDLIMGAYMLIIAGADAYFKDTFFLHVEGWRSGHLCNFAGFLSMLSSEASVFFITMISIDRFLCVVFPFGKKWLRLDTARVASLAMWCTALLISIPPLLLQDKIDGFYGLSDVCVGLPLVKSNRTSKQEDRILLGETQFNGTVKESATPSRAFSVTVYLGINLVCCVVVLLCYLAIAFVVIVKLPSKKLQKRKDKEHRKKEMAMARRMLLIVGTDFCCWMPVILMGILSMSGAVDIPDETYAWVVVFVIPINSSLNPYLYTFSNSSTVSLTCCKFRTPGSSVNSVKMKPLASTDTKDVSQRCRSGTHTFL*

>oki.12.158

MVKYSENHVHSCYSTTVYVVNSSGVTPGKDIDDNPLFNGRSVPVLILIGIILFFIIVMTIVGNIFVILAPSVNRRLRSVTGLFIVSLAVADLLLGIVVLPFSAIFEVWRCWPFGAVLCNLYVSCDVMFCTASILNLFAISIDRYVAITDPMAYHQRLTRGKALLIINLMWVVSLFISFLPLHLGWNTGDGSVQNYEDPTKCSLESNKWYSLIDGVALFFLPLVVMCSLYLRILLIARRQARTINSQTCALQPMRRISRQNGHTSRGESSASSSTRGHTSRLDLSSRSHAVVDEHKATKMLATIMGCFVICWVPYFSIFTFMSFFEGTVVPKTLEMVVLWLGYVNSMLNPLLYAALNSEFRRAFRKLLKWTRLSPFRADGNVTQLELSTTSTPRQGTTTSTVRNGALVPPMYVEVHAPDIIEQGSENERDY*

>oki.127.21

MIVRPNRLIEIADMEIPPNHTLYNTSDDSTPTIVIIDFLIKLIGIIGNSSVILIIIGFRDMRNIPNLQIMSMAIGDLVYLVIQVPNSIAFNFVKVWTFGEAYCRIFLASTSISQGISVLTLAALSADRYYAIARPMARRKINVTQYTLITVVVIWSVSVLAAIPAFVEAIYHPFCQIPRYTVIYKVFIILQAVCLYVLPLTLIALFYALTAHTLCRGGERIGHKVRDGNGRRDPHFKARRRLAIIILVAVVCFAVCWLPHHVYTLWSEFEVHMEVFITPFMLGFMDMTYLMVSLSSCLNPLILYVMSSNYRRHFKRMFLSWCRCCRDKNQPLGHTWTLLTAFKTAVPNSRRSSMEFQMKQSSSTLVSHS*

>oki.13.81

MASGALSTEYGSWLEVSGGGRSSSGPGYVLLTNTTGLVGGGARLNDTQDDIGPRTIGVAVPFATFMTLLSLITIFGNSLVIYAVKTEKRLQTVSNYFIVSLAVSDFLIGLIVMPISTTYFVSGDWVLGIVVCQIWLCIDYVSSTASIFNLLVLSLDRYWSIRFPLKYMRKRTGKRATIMISCAWLVSSLWIIPITCWHAIFHQGVRVVPGNVCDTEFGKNKPLKVGTAIGNFYIPLACLIFIYAQIFHEIQKRSKMVLGRRSVGGTRKSTRNCDSAPSKGTDLELTRVDNATWTPDYDDSISTSKDTSNETPDQTENNSSSPSSDRGRARRPKRINSQLRNISNLTLLTVGLHGMVDPEAVKRAAAGKNTSPGAVPRGSCTRSPCCHGDSRLRETQFLSPGDAVSRKESSSRHRHHIITGKNSLDRDKGTPVTTEEARPLRNRTYQAQNGSRRSILRRNSTVEADSVPNGTLSSRKISFSSEDLPGSSSKQAQIGCMPTKKKLSAEYRGSEMGRGERENKGRRNGVTTRLLSVEQRVDASATSRERDEXXXXXXXXXXXXXXLNNNTNPRGKFSLSRFSMRPGRATETLRRIRKMSLSKERKAAKQLGVIVGCFICCWATYMIFFMIVAFCSDCIDDDLYLGSIWLGYINSTLNPFIYPMCNSTFRKAFKKILRITKR*

>oki.13.114

MKDIDSIVESAAAYFYSSAGHNMANDTEDNVDLSAGEIVSVLGMILVDVVAVVGNLLVITIIAKTPQLRNLTHGFVLNLCILDLLCAFVVMPISILSTITVNWRLGDAYCKANGFFNAFFAFSSILTLSFISVERYYSIASPMDHAANMTPTKGVILVVYVWLQSGLLALPPLVGLNTYEYNQHRGHCTFVWGHSPTHVAYVVLIGSVCFLLPATILVVTYCNVFRVARQAARQVKPSYTFGSYGATASRGNAGIGASSTVSSMVSGTCLPNGTSSSPRTGSQAHSSSDEQDSYQRRPPQVQNYVGKKRLFSPKSFFNITSSDLKAAKTILFIVLTFLILWTPYFALHLYGVFAGHQRGNTPVWERLTTWVAYSSSAVNPIIYGVLNRQIRQEMADIFQRLWNRFKCYRQPEAALDDAMDPGGAEDFFQFLERTSMFTKSTSVTSGLNTKAENGKDETVRIPGQIPEISEGDPTQ*

>oki.13.89

MTFLTTTTDGDVGDTELNAGWAVSEIENSMAVRAIYGIIAVLGIAGNFLVCLVLLRVPSLRSQTSNFLVHLALVDLVVCIWAVPFHLFPHAPDPSPGFWGDLKCRLYSSKFPLWTTAQVSICSLVTVNLERYIAIVHPIKYKNIYTPRNTAIMIGTCWAVGIITNSYTFYVYGNDEYGRCSFFGWPTKGFQVVLGLWNFTSYYLAPFAFMVLTQWKVIKTLKVQARTLKEKRERKVSTVRKSDNCKMWQVYAAQELEKTLLIVSVTYAICWAPNQFIFVVFNLSPDPSIVDFGSVYYHITVILAVANSCLNPIIYTMKNRPFRRGIRKVFSCRRLRPKTGSVDITPATGGSDNLRLGHGPGIIVLESTNDASQA*

>oki.14.118

MLQVLDRELPVMKLDPSKITQPPISGINVTWIGHASMLVQFDGVSVLTDPILSDTTGPAYPVSYTRYRPAPCSVSDLPKIHAVVISHSHYDHLDHPTVKELNDRFGSDLWWFVPLGLEDWFRSTGVENVIEMDWWDEKVIPSLPEVTFAFTPTQHWSMRTGLDKCKSLWGSWSVIGPNHRFFFAGDTGFCKAFKEIGQRYGPFDVAAIPIGAYEPRSVLEPQHVDPSQAVQIHRDIRSKQSVAIHWGTFQMGKEHYLAPPDDLKKALEEAGLTDVNFFTMKHGETRHLAGNCAVLLAVVLSRRPRTVTNVFVVNLAVADLITCLSMPISILAALSESREELLVSRNLCAFQGFVLIVCIGCSLNNIAAIAVYRALITRRQNSSRLRALFSRRGLAVMVSTSWLIPFAVGLLPIVSEFGSYEYDFKLSTCTFNPTANGSSTFSKIMVALYYPVQLLTTFASYAVILYTVRRHRRRITAATERRVAVVGSATMKLPPSPNTPGPSHKPAWQGLSANDRLRVAPAHGPLRQRSRPGSFPAIRPSSRAAVGPPAQGRRHIHRQIKVNLSLFLVVFFFLLCFTPYSVLMALLRNKSLKVFPFLGALVTFNSCVNPVIYAARHPDFKTVIRSILLCRPSQIPMKSSFLQSLLSLRRQ*

>oki.141.78

MANIPGVSADATSLNSSYPQYNYEARVALAAFWILFTIAGFTGSSLVIWSVVLSKKLRTVTNAFVVNLSVADFWTSLSYPWLAVAGLSTTSWPLTSEIPCRIAAVQFDTGFGASLYILAAIAVNRMVMITQPIDIYRWLYTPRKVAVMIAATWILPWMVVGIPPLCQAGQLGFDITTRSCSIIESDENSASYKLTQTLGMYPIPMIIIISSYTALYVNIRRHFKQQRRRHVITKTPTVEMDLSDYCKTDPSRQSLGPTISSMSKSNIQAIKRQQLAITKNLFLICLTFTLLVSPYFLSLAAPHSSGFTPFAAAIATINSCVSPIIYTCNHPDFKVIFPKMLKCRYSEIPEPSDFLKYFLSRRKPGN*

>oki.15.206

MENYPMVMTSGILHFIFFFIIPCISLAFMYVRILINLKQGARHLENQGIQGPPQELLRAHKKVTKSLLLVVAAFFILMLPGQLLENIILYSSMFDEYYIFAELLSQTISILELLNSTINPILYGFNLTLATFERYIGIIKPLHYSTFFTKRRLIIMLLFVWLVPFLTEAYTPIFYIPTYIQDNCKIPSLKNYPVVITSGILSFIFTFVIPSTALAFMNMKILINLKQGARHLENQGIQGPPQELLRAHKKVTKSLLLVVAAFFILMLPSHILTNIIVYSNLFNQRYIIAELLTQSVKMLELLNSTVNPILYGFKYNQLRQSCITMAYTPIFYITTYIQDNCTIPAVKNYPGVVTSGILHFIFFFIIPSISLAFMYARILINLKQGARHLENQGIQGPPQELLRAHKKITGALLLVPQVAASAPSRGLSLFGFSDQSAWARAIAEAEKIVGYPTSFLSLRCLLSDELSNVAMQVRKLVGTKHPLVKTARNLVYDGKHNIQTRGLIILLISKAAWPSPQSRNRQGMVRGIYPSQRTLAEIAEMIHTAFLVHKGVVNIQDLLPSDGPRRVMEFGNKISVLSGDFLLASACLGLAQLRNTYVVDLISQAISDLSEAAFTIFSEEEPGAKEWGQVPLSNLGMADWAQYVFLSSGSLIAKSCRAALNLAGHEEEMQACVSEFGRNIALAQQLHHELLLFTTSNSSPTSFSLTSAPVLLHLEGSGSQDRLRNQTKFDMKKLHREVCSGSAIAKSQELCLGYAESARLAISGFPQSEAKDALLKMVKAVSG*

>oki.150.14

MSENVTSMITLLSSPFMTPEAVHATGVSVASDMTSSTVMETTTQGDGRNFRFEDPVQRIIVGCIYSLVAVVGFSGNFMVILAVILSRKLQTRTNVFVVNLAVADLLTCGSIPFTAVALFSLSGWPKALPPLLCSFMGGLYFLSIAASIMNLVAIAINRYVLITKPLKTYRTVYTPKKIIIMLFFTWAYPCLGCSLTFFGIGMFGYSEKYKTCNQDNSLETSDLLSLIASVLAYPIQLIILVVCYVKIYRHITGHLKKMGKNVEMSERSGSSPTSSTTQLQKNTSPSFSKRQVEITKNLFYVVCAFIACLAPFAIALMIPPSDPAIPWTGTLVIFNSAVNPIIYGAKHPHFKEVFRHMLRCRYHMIPEPSGCLRKIRSR*

>oki.150.9

MTATVMAENMTVVSTVPVDWLSTNFVSDGVVQATGGDIASDMMTSVVMETTTQGDGRNFRFEDPVQRIIIGCIYSLVAVVGFSGNFMVILAVILSRKLQTRTNVFVVNLAVADLVTCSTTPFTALALFSMNGWPLPLTVCAVMAGLFYVSLACSIMNLALIAINRFILITKSSKTYQSIYTPKKIAAMLVFSWGYPALVCCFPLFGIGKWGYSEKYKTCTQDTSHETSDLFSLLGSVLMYPIPLIILFVCYFKIYRHITGHMKKLSGQGQELAESSGSSTSSTKKLSKNRPASFSKRQVEITKNLFYVVCAFIACLAPFAIALTIPPSDPAIPWTGMIIIFNSAINPIIYGAKHPHFKEVFRHMLRCRYHMIPEPSSCLRKIRSR*

>oki.150.8

MMVETMTVVSTMRDHDQLSSGGNMASDMTTSVVMETTTQGDGQTFRFENPVQRIIIGCIYSLVAVVGFSGNFMVILAVILSRKLQTRTNVFVVNLAVADLLFCSTAPFITLSLLSMNGWPLPLIVCSITAALFYTSLACSVMNLALIAINRFILITKTSKTYRSVYTPKKITAMVVFSWGYPAVVACFPLLGIGRWGYSEKYKTCTQDTSSKTTGLFSLLGSVLMYPIPLIILLVCYFKIYRHVTGHMKKMVGKGKGTEIEDTPNSPNTPSTTQLNRNPPPSFSKRQVEITKNLFYVVCAFVACLAPFAINLMIPASDHTIPWTSTIIIFNGIVNPIIYGAKHPHFKEVFRHMLRCRYHMIPEPSGCLRKIRSR*

>oki.170.40

MENSTVDNSTSLEFCSQSLLRYFDLVVVIGVTYLILMGNVGNLAVLLSTESLRNNAHGYILISLAVADLGVGLVASMSIYPVATFDRTLDAWPYGDVACGATALVGHIFLATSGNTLTILSVERYLAVAHPLKYARIWTKRVSLFTIGCCWIIELAVFVPPIVLLGHGYNPQLRTCTPSFLSNFTIVLVLTFALIIPSAVVILLTSCVVNRKLKDSARLRAEMTPSPAHRGKDFSTTIKAFRMVRVMTVGALVSWIPYFVVGSLAQLTEIELPGDVYFISYWLLLANSFFNTVIYFFMNKTFHDKLIHLARSVIPKFCLDLNRREQQRMCGCCLTVEGTASPEGGLETRTQTQPKSSRPLSVSTNSLTT*

>oki.170.39

MALVYKMENSTVDNSTSLEFCLQSLLCYFELAIIVGVTCLILVGNIVNLVVLLSTKSLRDNAHGYILISLSVADLGVGLAAAMSIYPAATFDGTLGAWPYGDLACAATGLVGHLFLTRSGNFLTILSVERFLAIAHPLKYARFWTKRVSLFTIGSSWIMELAMFVLLAIFFGYEYDTQLRACTPSFWDNFTLVLVLTSVLIMPSAVVILLTSFVVNRKLKESARLRAEMTPRSAQRSKNISTTIKAFWMVRVMAVGALMSWIPYFVAGSLDQLFEIELPRLIYFITYWLLLANSFFNSIIYFFMNDTFHDRLTVLARSVIPEFCMKLNRREQQQICGCCLRVEGTASQEGGLETRNQTQPYASQPVSGI*

>oki.177.7

MVFEPPEVLDQAAVMGNSTWSQFGNQSTTADGDGNSIPSKEIDPYYYINDGNTPAISFPHVHIAAKIVLCSSYALMMSVCGIGNLLLCYVIYRFRRMRTTTNLLIGNLALSDFLVAVICAPLSFYQHLYQHWPFGTAMCVITNYLKFTSLYVSTNSLLAIAIDRYVIIMHPLKPRMTKCTAGVVLVCIWLVSMIVVIPTAVFTDSKTITNEWGKISSRCGDYWTNPTLLKAHTLFLAIVEFLMPLTIMSIAYVIIAKKLWFREVPGGHVTVQQELAAESSKRKTLRMLIIVVALFAICWAPFYAFSIIRDFVYDSATRETFGAFENAYYIVEALAMSNSMFNTLIYIVFNANFRKYVRQIPESCRMMRRSPRRNNTKSGRRYWYPLMSNSHGLRSSIRSSFARSHSTNISRLGVRREPSAPSTITPSGRSG*

>oki.19.110

MGLKSYEYKMGDDKHEGTGPPAPLQNNSGSTDLEWTPQTIVAVVSVSLLTVVTVFGNILVIVAVVKYKRLQIPSNYILVNMAAADIWVAVFAPLVFVIELLGYLVTSAYLCLLPYCLVTLGCGVSLLGLGVIAYDRYAALVKPLKYYQHITTRRVLCFSLMIWMYVFIVAFAPLVWHALAESQLEEKPKCTFYLLSKYVMLIQVLLVFVPAFLFMIGCYCRVMLVARHHSRAISAIQLSLFPNSFSKNFHMFKGTKYSRTLLIILGFFFLTWVTFSVTLLVERFCDVCSETLPLHQYSVFLIFTNSCLNPWIYAYRNQDFKAAYRRLFRTLCCGKKSPRSSAQGTEGRRNSRVSEALSRTNSMVGGLQHLHVLYNNADIVPSTVAVETGQLDSKISSRVTPKLIQHTMSKPVVETVAEEVSVM*

>oki.190.16

MEIPSLCNVSYDYLIDDATLRENRYNSASSFVYDVAYDCYSRNSVCAYYLYELTGETLIDHLQYIMPPQHYAYAQVIPFVTLVALLCLVGIIGNLLTIVVILRNRILQTTSNYLVNMAFSDLLILLLTGPMEVAYELKAWPWTYTRFMCRLRYFLIEACTFTSILNITSFTTERYIAICHPIKAKSYVSHSRAIKIIVFIWIFSSCVSLPLFLGVDTFEVCPEIPETTVCGYPDAYWETVIDRFYIASATLLFFIPMILITIFYSLIARVLYGFNVEVVVRRNSRRARNRNGVNPNDKKENSVEKSRKQIVKMLALVAGCFAACWLPFHIIRIIPNFVDIKLSETLSTIYYDVLYKVSIVLMYTSATINPILYNIMSARFRQAFKKTILCQEGPMVGFTLGRNQDYADTGVLLFSDNIEDMTDMDNAGGIYLPLGAEDTHKKTSEFLGLDDEDDKDLLNIEDDLDQLLSDVIKKPERPAKKPSPKSKPSPANKSSLSAGKPTLAQRPVPAARATGPGKTPPKPAPRRGKTTSTGGTQAAGTQSEGQNVETMDDGDILKYIQENAADEAASLDLF*

>oki.254.18

MDTYGNVTSESGVKNEDSTFTPLPFISRCTLVFTSVVIIVSNVVVLAVLGRMRSCLTKMQLFLQSLAIADLLVGLMWLILHFESIVGRDLYVMSNWLCLLIAHLPAIALTVSVLTLSLISIERYIAIVRPFHYHKLLTRRRAKQAVVMVWVLGAALFVPVYLPLLFATGDNPKRNCENGFQDVFYTCMYIMTIVIIPNVFLSFYCYTCIIRRILQRNKILRKHHSSMQRNRRSTDRTLAKISVSVYSGFYITWLPFVVVSCIAYINLTEISPVIYHSTLNFGLWNSLLNCLIYSISHKPFRTELKLLALSTLYFCCCCCIRRATKNTDSKKCCHLTAAHSLRHRKSHVWAISKDLTRDSESHFNVNGYIAKEII*

>oki.281.9

MDDFVTETFEDNATDIPPFEFNDYTQRVVVAVMYLVVILLGTAGNILVILAVLLSKKLRTATNAFVVNLSVADLLTCLVLPWTVVATLSKDGLPVGEWVCSVAAVVQATAIGCSMYTLASIGLQRLLLIKRPMTTYRVIYTPKKIAAWLVVAWSIPLLVTLVPPLLDVGAVGYNKKYRHCGFPSTHPRSNDYDLIIAGGLYPVPLITIVVCYVLIWWHLRRHAKKVSAPEASTDSMTQTTRMSMVSESMATTNRPTHNANKPGVSRQGTLRKSHVSRRQTEITKNMFYIVCAFMLCLTPFAICLFYDDSDPFLPYASAILVFNSCINPLIYATKHRDFKTVFGCILRRKWDNIPEPSNCHKALTSGKMPCCGRSGVYA*

>oki.281.8

MEDDSLYSSELHVRDSVFIYNSTESPSYEFSDYAQRAVVATLYLIASVLGIAGNSLVIWAVFFSRKLRTTTNAFVVNLSVADLLTSLVIPWDAVELLGSDYLPVNEWICSAVAFMQYTTVGCSTCTLASVGVNRLLLITRPTTVYQIIDTPRKIAVWLVATWLVPLLVVLLPPLLNVGGIGYNQKYHNCGSKSSHPRSDTYDVIIAGILYPAPLIAIIVCYALIWRHLNRHARNMTRALGEPCQVTLDDPSSDRVTSATSVSVIRSTSTPKYLSSRAPTRQCTAIGQSRMSHRQYEITKNMLYVVCAFFLCLTPFAICLFYDDSDPFLPYASAILVFNSCINPLIYATKHRDFKTVFGCILRRKWDNIPEPSEFLKAMRRRKCCRRNMPTE*

>oki.281.6

MDDIYYDEVLMSEEMMYNSTDSTPQQFEFSDYKQRVIVAILYLIMALLGIFGNTLVIIAVLLSKKLRTATNAFVVSLSVADLLTCLVLPWNAAAALGRDGPPFGEWVCSVVAVVQSTTIGCSTYTLAAIGLQRLLLITRPPTYHAIYTRKKMAAWLVVTWLVPFLFTLVPPLLDVGEVGYNRKYHHCGFTSSHERSNDYDLIIAGGLYPLPLVTILVCYVLIWRHLRRHARNVTTSSEETTESASMNLSTVCDSVGATKGRSLRRSPTPHGTLNAAKVNRSQNEITKNMFYIVCAFMVCLTPFAICLFYDDSDPFLPYASAILVFNSCINPLIYATKHRVFHVVFGCIIRRKWDSIPEPSEFLKAMRRRQFCSRSGFYV*

>oki.29.62

MESEIVQTDLTETEVLITDSPSSTPGDDAVPPSTYALAVSVASLMALSTVTPNAMIITLVIVDRKLRKLSNYYIISLATADCIVGAVVMPGMASYSILGFWALGDIVCDLWITVDFMCCTASMLSLCMISLDRYWAITKPLKHMGRRSRKRALVYVASIWLVSAICWVPAIVAFRVVSGSFIEYDCVYLTHPIYVLISAVVIYYTPMGAMVYLYINVYCSVKGQFKSLEEFERPLSEKGEKTQGGHADDCLNNSSLSNATDLFTNVSELSLQELSTYTNKGFRASTQSLHGLQRESVVSLEGIETSGTDLGITRSDIDTGAPSDSSGMRSAQTGDVTLTSVSGTVPQSQGETTNAEKMRKLRLQKVQLKHAAINRRTARTLGIIVVLFLVCWLPFVVMFPIKAFCNNCILGKLYDASYWLAYLNSTLNPFLYGFSADFRRAFMRFFCKRCVAVAHDVSTTEDVKGNVNQIHKN*

>oki.29.81

MKAEMTAVKWCVLIPALILASLLVAPTNGIIDTIPPKVTNCPQDIHRTVPLGTQLTPVYWTHPKAVDNSGEVAISFNFRPGTPFPVARLPVRYTFNDGAGNQAICQFWVIVTEARFNCTTKTIKLGHPSASASQRITSPNYPMEYPKNTNCQWEVWTSASNGTVSSGILLKIQEIQLHPSDIIAMGVGFGEMVAYSGRVPPRMLLYQWVGLSISLQTGGGSLAKVKGFVVEVEQVEIQDVISICHDGYQCRTSIICIARRYLCDHINDCPLGDDEENCLTCPENVTDLPFQLTFDPSDAFDPSDALHSNAYKLNASSDYLEWCFNTSNEYNITVEFPPMGNDYLLIQNPLDPFGQDMVALKRHSTARSLSYSGSSLVVRLYSDVEVTGAAFSITVQESLEKGYCELGYQCAGSRFCIALKNDCDGVMDCPQGDDEVNCTLRRCPKSCLCEGSPGNLNITFCQETWSPELTRSAPEVTSKLEIALKNMGNIESGFFEGLTNLRYLKLPNNKLTRLGGDVFADVPNLVELYIHHNDLTHLPADIFEGLAKLRFLRLMSNRLSRFPPGLFQELMALEEIDISTNGIAELAGGTLHGLVKLKKIYARNNSIRFIQPTLFQDLVNLTCIDLKNNQLSEFPHDALQGLTRLGQLYLSGNQLSSLDPRLLKGHFQLDKLYLSSNNLMELKKGTFEGLVSVYDLLLDSNDIAKVELGTFVGLDTLGTLKTGNHALCCLLNSAVFCDVNAKPRPPYFTCSRRLLTQDVMKTFIWIQVVFAMTGNLVVLLWRGHELRGHKKKSQTLLILNLAASDLLMGLYLLIIASADLHFGEDFYMQMASWRSSLTCKFAGVIGLVSSEASVFLVTLISIDRFLGVVFPFSHFRMSSRSMAKVLLGLWLLALALSVTASALSATNDDFYELSNVCLGLPLSTKPTNITTKSQMSNSIMGNVRVEEVDASGNKPAYLFPIVLFLGINLVSFLIVFLCYLGIFVSARASSKQSARLADKSEEIRLAIKMGLIVGTDFCCWVPVIIMGILSQSGVVEIEQTMYAWAVIFILPINSSLNPWLYTLSTILPTFWTSCQRTSSTDTGSSSLSATPKAQLSRYSRGKEQRSSSTPSNPGPETG*

>oki.296.9

MTEVNYAELSTDLTTEGAMTRTLPESEDDGATARGHNAGARITVLFVLFFLGVIGNSLALLWIWKNRKRRSRVNNIVLGLATADFCVCIFTMLVSVIYELQNYHWYAGNVGCKIIMALQTASLMASSYMLVIMALDRHQAIRAPLKEGFSVKKMTILAWGLALGLSIPQMIVWQIKNKGFDSCLTNLKETPQWRLVYLIFGGLFMFFIPFVIITVAYIRLSKKIWDKARETSGKARNSSKKKKIYMQSTGSSSLNRAKIKTLKMSVVIIVLFVLCGLPYFVVEMIQSYLLHVESSLNPDVLGVFGIFAVSNSAVNPYVFLFFNKRTKCMKLIRLGSPSAPSKKKRRLGSRGASSSSYCPDETTKTMLETKAATRGDLNSYYPLDSRYNDRHNNDIRMDPIREDSKNALATRCDLNRNV*

>oki.3.84

MDSNSSASHVDYYSKHPVKDILIATFVPVFIVSLIGNLLVVYVIVRNRSMHTVTNFFLLNLAVSDLLVTLFCIIPTLLYFIQVNWSLGVFICKAHKATLTVTTTASIFMLTVISMERYIVILHPFHTKRILTVQRLIGVVVAVWLLSIVLSIPMCISYDVLPGYVEGMYCGATAEYIENGARIQFIAMLFVCYLVPLVIMLVLYTRIGWGLWTPSRTGDNSLSALPGPSGKKSKTYMKVTYKGNKAVSSVEEKSPVPPGEGLRIHIGRQISPPPGESTSAHSDSDDTPRKTLLRNCSSEPSRPINRGDVQEKIGPFFIDYPEETDIEQTETVESNNTAVLWRSCNDILLCSGGDKSASTRYEARGIETEKTGIDSNGIGSHQAMSKSENELNSHQITDEGNQSAPSGDGRGIADTDKENSQYLNPGRTYGGFKSRLGSKSEGDKRPANRKYEPAAASGQASPAYGRANPHALSRQCMKKTPSKRKRNAEAVMHARRKVIRLLVVMVVCFAVCLFPLQLISVWSLFAIFSDQSEGGALVTAFTYLAYFSNSAINPFLYAFLSDNFRSKMRETLLCISSRTRRQVSLRQMRLKSVTSDAFTESELMPS*

>oki.306.4

METVESWNTETMDIEQEYTNLTEDCDVPENSLGVAVAISFLYGVVLVLALIGNIMVIVIVYIRPKLRSASNVNLINLAFADLCCCVSLPFSLVSEIKGSWIFGDVACVLVAFLTLWACTVIVMILLNIAIYRYFVISRARSEIVKVLRKRTVRINVMIWPLSAIFSAPPIVGWGRYRACVGLPSCFLDLPSSRSYVVFFVLFSTIIPSVLMIFCYARICATVRNSSKRVKNTAHALFRASTILTESVVAESGETRRSRCSLRDVEFLPLPVRSPRGSDSGIIQASRSEKRLSIVSYTSVIANMRPEELRLGKSLFLVFVAYLLFWLPVVSVMLVGSFLSSDPVHGLWVAMQICMYIHAAVNPFVYGLLTDPFRSVINTAMSWGTKTKPGVRDNDLKRPSIATMDRLNVESDTYMDRSNSDSKNCERINLKRLSIPESCHQARLSLSASSF*

>oki.4.126

MVSHVEDVAYHWHEGNITAVMGGAGVTSPIDSSVNDTDFAYDPGVVMFFSVSQVLFPLMYVLLAIVGLVGNAAVLFIIVCHPDMQTVTNYFIANLAITDIFTLVMCTLPTALYAAGILFPVPATCKAINYIQYVMVQATCCTLTAMSIDRYNLIVHAVQSRKSRTTSKVIIINTFIWAASFLLHCPVAIYSNITHHNICETFFPTVLAEKVFHTFATMTMYVLPLSINLVCYISILHQVWTRTSLGTESAHAQERSVRRKRKITRMVFVVVLLFAICWAPAQIVRMWQTFDYVNYNNLRFTRIQLMGSLEFVALCLAYANSCVNPFVYAFTTTSFKKYFKKVFRPCCRFSYRQARSTSTMSPSTSRVSKVLTREESSV*

>oki.43.109

MNTSNISDAITTIASTTHATTPDRLTPNGTPHSTVALVFICISALLSQILTIGGNILVMLSFRVERRLQKPSNYFLLSLAAADLIIGMFSMPIYTLYLIMGSWPFGTFVCDLWLSIDYSCSEVSVLNLIMISVDRLWSVRSPAKYRNKMNLRRAVIMIIPTWILPILLYFTSVLGWPYFHIGELRPSDECYVPFLVNSPLFMALSTVVVYWVPLTILFLMYAYIFRIIRNLSRKKVKSGHRNAPDESIRGRAMRSRVSHDHLYPERTLEPTMMESEALGVGITTDGTTTSTTVSALSAEANRVNEVKRKTPPRREMESYDRDDPSDETSSSERRRDNEQQQPLRHQYQPNSNGKKRSSIITFRSSGRKYEVKRRSVKGERQSRSERKATRTLTFILGAFFITWSPYSTVVMIKGYCPDCVPDALYHFSYYLCYINSTVNPLCYAFANELFRATFYKILTCKAFGRR*

>oki.48.29

MDTNHTDGNFEEYMAYILEKFKDKVYPRPYEYLIIVIYGLVFLLAIIGNTLVCIAVLRNEHMRTVTNYYIVNLALADILVSLVCLPFSVVVDISETWFFGDVLCSIIPYIQNTAVSVSIFTLTMIAVDRYLAICRPLKFQISSRRTVITVIVIWVVSLITMLPHSLSMSTKSNPVMASFLKPLWLTKCLDVKWQDSPWRTVYTVVTMLFTYLLPLCVIGVAYCMVCLRLWSGIPSDETSHKPTNNNPSWNGKGKRAPRSMNKSTEAQLESRRKVARMLIVVVVLFAVCYLPVRVINVLEVFGLLSSNNIDMLLHGEKVTSAYLIAHIMAFFNSSINPIIYNFMSAKFRQAFKTAFSCCLPGSQRQSRYAGRYGYKCQSFMNSTAVSDTRMSNTNTECISMTNRPNSVHIPDA*

>oki.5.176

MQNTSVHYHTAVFCLSWFREGGKIRSDLPSVSKKTSGYSPKRLAHFQKDVSVGIVFEVNQQLCLSSDISSKQHQHRQHLDLMEIHQISTPVVLILSTAIPEVWNSVPSTMVNSPREDPGVTANPESNAQVFADEGNGKTGGHYNAFRDIPTMMHTFCDAYRTNAIPDECPLQLGMEDGTIPDSNITASSSADLDHLPHHGRLGGSSYWEPDQNATGTNHWLQVCFPSRTMISGVIMQGGGEGEKAGWVEDFELDYSQDGIIWWKYRDFQDFHLEPLVMEFRANGETNCRRPIVLPTPVRATCVRIVPTLWNHALHLRIDLIGCLDNDCDTVLGLSDYRVLDSQITSSSSLNETNSAKTARLNPLDRQQSTGWVPHNSDPQQWLLVDLRSSYDIHAIVTQGCGNIALWITSFKMYYTGPVDDTSSVEFHPYLDQNGAVKKFLANSDQHTIIRNELLPKIMTRYIRIHPVTWHPEGIGLRLELVGCVYRSCRQRLGMESGVITDSQISASSFFTDRPPTNGRLHWEFLAASNSKRYACWGPKHELGLAEWLQVDLLVPHTITGVITQGAGNSWRYYWVEGYKIQWESPYEEGVYRTYKDLQGRDMIFPGNSDQNSEKRNDLDRPFITRQVRIISHAWHNITACLRVEFLGCPLQGNGRICGSLTLGGYCLGSINNQSPTACQEIFSEGSHPLIINSQEQQNKLWEKRNQLLIENQHRYLIGLRFRHSDKTYQWVDGTPLTYKNIRWVLDSYNHSVDYCVSMDSEDLFYWREEECVTDHVMQAQICQIDIDECISVDHGCSHECVNVLGSYYCVCPHGFRLNETDLKTCTDPCEFQEQDLAPIHFEDKGDSCYGTFSQDANWTEASTTCSSVGSHLPQADDNVFLWLDTAHSDEWLSWVQAEMNSSARNECQAVRTNNNSIMVEDILCSEDLPFICQREYEDVKCNSLWASNTTMVESTLSEGYIQSLSYGPWYDAGSTCTVHIRGPQVYKVRLVISRMALRKETLDNSQISRCVDSLEITDDIPSYGLFPRGRYCGTLKDVEIVTRSSDVRVMYTIGQLSANMPRELGFVASYKFINCSEEDCDTDCGSNATLLTDPSGSLVTRNFPARLPPFSTCAWRIRLAKGSFIRLHFQDFRVVQDSETGDCVDWVVVTRTDEIASNISLLDPSTKKLCGRPPPQILSETEELFVLYQTGLDVLSAGFRATYTSTALPGCGVGLDTASRDLECHAPEAVLTSPYHPLRYPAHSQYSWHISTPMATYIRLIFSAFDVPSAQPCTQDHVAIYDESSQQHGLLGDYCNSRRPPDEVVSSMNDMLIYFYTQEPSGGTGFDATYYASYFKPKVSLESPYDDDYICEDDWTEYYGSCYHFHQENATLKWKDAERQCVLEDALLTSIRDYGEMNFLHLMLTSDWFTEQTATYIGLTDMEDEGHFRWLDGRPLSYSDWSVQSDGRTQPDGGVLEDCSVILMSNMHSTQNWNDIPCSLPKARQFICKKPARKENGSEPVVPQTVGKLQTKECNSGWSLAADMCARLALTQDGFLISGDSPTDCVTDVRLTPDRLATVFYLIKHVWANSSLQQEGFRIALGRTGGDQMWEGRSIEEEDCEGVTYTDGQWVLESNINCDGPVSAVVCYQEARDLSQQCGDSMFFCDSGECIQQVYVCDGVVDCADNSDETVCVPDTTDVARFSANCNSELFHCTSGSCISLSFLCDFIRQCPDGSDEEHCDYPACHPSEFQCANGQCINSENQCNIHRDCLDGSDEINCDTCQMAFQCYDSSCIPYRAVCDATQDCPGFIREDEGGCDYSRDPDFQCGANQLRCNNGACADMKHWCIYDFDEFGYQTGCRDVTHLRFCEHVTCSAFTFKCPNSYCIPLRRRCDDVTDCPNSEDELSCDGAVCPVGTYKCRNTQMCVAETQVCNGIKECRYGDDELFCGVDCPNGCQCLGLSFTCVGVDWNQTKADNLPDTLRRLVLSNTIVMESGHKRRRRQVSNGSTTVEDVLFIQLERFPFLFDLDISGNYIEALEPGMFHQQRNLFSLDLSGNPLVQIQRGAFNYLQTLPFLDLHGLEIKNIYAGTFDGLDSLKGLNLSHNNLLELESGTFDNLVQVTLLDISNNDLTVFHKDLFSGLTSLKTLHSDKYLFCCMVGEIQECTPEADQFSSCEDLMRNHVLRVFIWILGLSAFLGNAFVVVWRLHTKQRFKVQGFLILNLALSDCLMGVYMLIIASADTFYRDVYIYFADDWKSSTLCTIAGFLSAFSSEASVFTLTVITLDRFLCIMFPFGRLRLGRKSVRWVIAGSWLLALLLSVIPALGLPYFGERYYGRSGVCLALPLTGERSPGWEFSIALFLGVNLFSIITILVCYTAIYIYAKRSAKQIRSTKGATTELKLATKTFLIIATDMCCWFPIVIMGYLALSGSVVIPPTMYAWTAVFILPINSSINPYLYTISSIGLPKLLEVSNNYKSRRCHCHDAAPFSDIGLTAVRSNGHQHTVTTPIHSPPARRKEPSCGQYLLTHLLSGEESPTLRLSDDDLRSIETDLKNAFGVLHQMGLHLSGSAEEAVVLEKESTESEWHANLLLPRSSRGQASESTVDDVTAEDEQRLVKVLQCIKSNFKN*

>oki.50.187

MANATEWYQPDVAGSSGYQPGYEVPLLTVVCLLGFTGNFMVWTVYSKPKYRKSNAALYILSLAAGCFGRSRDSVSDWSGELGYKGYITVLLEPGSAVPAGFLALLPSPAHSPEDGCLYTGDILALVVVVFHITEFFPITWPVLWAFDWQCSVHRFFRFVGFNNTVLTMTAIAVDRFYAVRHPVAFRTRFTIKRTRIIIGTLWVMSLAAAVPTAFMFQSIFGGSGQAVTYPGKIPFACKLVTPFGKWFKDFKAIYLNVVLFYLPVVITAALYVQIVLHVWKNNKFIRARMGQVPHRNSHWKTAKTLLTVFVVYVACYIILITYNVLAPYAPNLLSPQVKNAGLLLPYVNSCLNPIVYSFTNPSFRKACRGITRCRLVIRADTSQTDGVNSSADDQQPKGNKDEELQVPPPATVSVIVANLFVEDDNKRPDMEDKIPPNLRRNPERDTHM*

>oki.54.59

MSKHGCGRQGFLDIGQRDIRHNKLQKIHAEAFYGLPKLRELYTDEYRFCCMARDMVSLEKCEPQPGIFSSCEDLMANVFLRGSIWVIGIMASVGNLVVILMRMNNKRDNRLDIITNTHIDGLLNLKVKGHFVISTGHMLTIKDRFRTDDKKLWCFSRCPLANVHSFLITNLAIGDFCMGVYLLIIAAVDSFYRGHYIIYDKEWRNSGLCHFAGFLSTFSSELSVFSLTIITLHRLLSILFPFRIKDIEYSGAVRVMVVAWLIVIFLAVLPLTGVPYFGNFYGRSGVCLALHITRNWPPGWEYSVFIFLVVNFISFATIAASYSVMFVVARRTQKAVNRSRDANTGDAMARRMTLIVMTDFVCWAPIILLGVASLGGANIPNEVYAWIAVFVLPVNSAVNPMLYTLLTARYVRRVMSRARTSLNLSLSTMTTDMKQVNFAGDRQSRMSNGRQGWQKGIRLPKADPNRNAIKLTTIASLSDTEPDEAARVEEFNLLRDDHHRSACADAKTEGEARPDGVCRARDEKGVEDDIYDRNV*

>oki.54.34

MGYESFSSSDPNNWGPPTPGPPVYSVAILLSVLGLFGLVGNACMVYIILRHKHMRTVPNVLILNLAVADLLYILVPTSFYVESLINNIWDLPEWVCKLESYVVHVAQYASVFALTVLSWDRHAAVTKVPLREAKFLRAIALVSIVWLTSGLLSIPALVFAKLDTTNRNCRRSAEDTPTRKVLILVWMLAGFGIPLIVIAFFYLKIAIHICRSTNSKRFPNINVALAKQMRDRKRLAVSVLIIILFFALCWGTFFSYYIGIHFSTTSEAHRNASYIMPIVNTCLDPWLLFAISSNHRASLIGFLCGACRRPKRGARKADLTSGQVKRYTRTGSSGVTGTSAETGSTLLGPATNCNK*

>oki.55.35

MLVQRKRVHWLQVVFLSAFTAFKCGHACVDELAVPVNISESEAGFVSTADFPQSPTNCTSSSIIWEVRSIGNASISPWISIEVTDLTTSANAEQFAVHFALSPDGEWFPLSREVQRRVFVPAAHELRLKAEYSWTGEEEHLNQSHEFQARLSLTNETDCRKDMFCREVSHVVCIHPTAICDRKIDCRNQWVDETDCEEVCGPTNLDLTPGQQLNISSPNSTNSFICTWVIRAPSSSDILLRFSSYQLSRNVVFVVATAEFSYAARSGLENVVFFSAFTSVASIPRSLKISNSTIWVFFMHAVWGLYEPSAFSFQAHAISKTNTLECSDGDFLCTTGTECINGSKRCDGIPDCEDFTDEFACSGASDWCLEGRFVCDGYGSCLDFRDELGCAPSCGDVRINLQPTSTYLLTSPYYPSSYPIRIACVWLITAPPPATKILIRTVSIRLNFNAVLRVGEGARVSRRRSRVIWERRGGTAPLVAMSQGREIWVTMEELNNAPSENSLHGVPDPHFALELTAFERDVNCSIDGQVACDSGLQCIQAFEKCDGIVNCWDNSDEYSCGQCDGEALSCEIVEEKDMPFCVAADLICNGQADCYGDYKDETLCSNVCGQRHINLEEYPDSPYNISFANGFPPATDCLWIFTTTPGERILVEVIHQTMGEFDDEIGVGDGIHPTNRSSRLATHTYKVSPRAFLSKTDTVWMYFYGRDSVKSGGSFWYQFSTFHENHCGGVSTINVTDGLPFLLQANFEKDAATYPYGQSCLWRVAASSGRPIRITIKDLSLSNHSYLVVGEGLEISAERVFTVMSGSHGRQTIASRTSAVWVKLESAESCNNRFAIEFQQFNTMHVECSEGQFTCPLEHKCIPVDQVCDGIPQCPLQGDEVACGSCAQDEYQCPEVSCIGWLDDICDGRVNCGDLSDEKNCYPCGKSDLVLSNDTTSSLTLLSINYPLPYPNEALCFWVVTVDKGSVVVLHFINFDLQRGKDFFTVGSGHDPSDADSLIARLSSALVSARVISTGPKIWLKFQSDASITRRGFSGTVSQAIPGGTCLHGEFTCQHQTTGLTCLNADAVCDGYAVCRDGSDEDNCVVPDQGTSFVMRIADFAMEDRYDFLYVTRGAVAAGLNAERVFALTGEDISRRTMVWSENVWLTLETDDSKAFRGFSILIHQLNVSEHSGVCKDVEFHCGSGFCISSESVCDGYLDCLNYKDEANCNRKRCPAGCDCSYSVEGEFVVSCANGWDATTLSNIAATTYTLHLSGVNISLEGGIFKELSNLKVLSLKNNEIKEIPQRTFDGLDSLVWLDLSNTSLTELKESAMEELSNLRGIILVRNKAELSPLVVEDSAFGGLQKVSVLYVDNHQICCFFPDSVECKTLEPEPPLFMCSELMPNLVLKIFMWILGVSALVGNIFVMIWRCREKTQGKESRMVHSFFVFNLAVSDSLMGSYMLIIAGADLYFGSRYFEMSDEWRASIPCRVAGMISIVASEASVFFLTLISIDRFLAIVFPFSSHHIRPKGAKVIAVCIWAATTVVALVPTVLSSDAQSDVYGLSDVCIGLPLRTKVTQYETRQQTIEVQGISDITVGIPVAVATHASWFFSIALFLGVNLLCFCLILACYIAIFVNVIRSVRRVRRHKSRDDEIRMALKMAAIVSTDFVCWMPVIMMGILAQARVVVIPTEAYAWIVVFILPINSSLNPYLYTISDLCSQRRRETASKERKASRINSETGNSIILSEAHSASIKHL*

>oki.57.37

MFLMWHKQESWAIMNESDRGGVCISNDSSSSIGGDDDCESSDEGSHLAHTLVVCFIYGPIVVVTILGNFIVITAFVREPAIRCRVSNYFIFSLSVADFLVGLIMGFNFVWLLTDDWVLGMVPCLLWLSLDYAMSFASVLSIISISLDRYRLVTLKLRYAVVQTRRRATLTICSCWAFCLVFFPAVVVLWSPVTGENIIDYSFECDLQSRENLYLNLFLIAIEFIIPLIVLVYLNTRLYLLVRKRAKGLVFTFGDPVPTVSSGVAAPSFKTARGDRASGLLYITEAIPGRVSLTSLTLLIRDDSGTNTGAETAHTAVASTACSSPEPSNEPTSHQSPLANSYAQSTRRATFHRYREFQKHRKAAVTLSLLVGAYILCWLPFYIKNTILAFCGDCINYYVQEVTDNLLWCNSTINPILYALLNMKYRRYFARVFRQLCCMCNK*

>oki.58.115

MAYNFDEENFTTVPASETLNFEDGNITIDVTTSETLEELHPYGVLVFVACVWIIVAVLGIIGNSMVILAAVLSKHVRSTTNVLVVNLSVADLWTCLSLPWSSVAMLVNGPWPLASEFPCQVAAFMWHTGLGASLYSLALIAVNRLVRITRPLATYNMIFSPRKMVFIVAISWLIPIFVIVFPLTIGVGALGHDLLHDTCTDDELHPRAGDYNLAQTIGFYPIPMTTVVISYAVIYVHVRQHFGKRLSTEKNHDRVTFGVDTTEPSGTSITSSADVIEEHEEGNEKTRHFCQISRQQLQITKNLFFVFCAFTLCISPYFISLFIPTSEKFALFGATILIFNSVVNPIIYAAKHPQFKKVLRPMLRCKLDKIPEPSKTLRAIQSVRHREDKM*

>oki.58.117

MALDGYNWTADDNFDDENTTTDVTTSESPVELHSYSVLVFIACVWIIVAVLGIIGNSMVILAAVLSKHVRSTTNVLVVNLSVADLWTCLSLPWSSVAMLVNGPWPLASEFPCQVAAFMWHTGLGASLYNLALISLNRLVRITRPLATYNMIFSPRKMVFIVAISWLIPIFVIVFPLTIGVGALGHDLLHDTCTDDDLHPRANSYNLAQTIGFYPIPMTTVVVSYVVIYVHVRRHFRKRLSKKTKATTSSTDITEASGTSVTSLSNTSSTDVIEEQEKCKQSKRKISRQQLQITKNLFFVFCAFTLCISPYFISLFIPTSEKFALFGATILIFNSVVNPIIYAAKHPQFKKVLRPMLRCKLDKIPEPSKTLRAIQSVRHREDKM*

>oki.63.55

MENTSWNSVSDFPLMGTTAPMPRGPPPMPPFLDYGLAFFLFVAFVFGIAGNGVTLWIFVRTKSLRTAPNMLIVNLAFSDISMIITNFPLMFASTIYGKWLFGDLVCEIYAFFGGLFGFMSIATMTAIALDRHYVICHSMEAMRTVTRRKAAYKILLVWIYSSIWSLLPFFGFGAYVLEGYGVSCTFEYLDLSLKNRLYVGTIFTFGFLIPLGVIIACYVHIAYTLRQHRLQLMRVQNDLRSPGNDKAQAAAIRKVKAENVEWQIAKVGIMLTILFCASWMPYASVAFIGEFIDASKVTPMVQVIPVVLAKSSASWNPLVYAISHQRFKEALRDHFFVYCCGESQSRRQRHSTTRSMSSENRNTDSRATSVRSVISEADKRDRTGTVMSTVSTKTDEIEMESGVQKPTRSSLKGGRERANKNSNNNGNQSASEQRRRSFPDTSSTTVDSGNVNLVMKSRDGVKIQEHYAAYDNPAASVSDREELTKL*

>oki.7.48

MESALASTFPPPVFNDTNQSASRPPPDTDVFYGTLSQKAVSILIFFIVAVGLVANSAVIYVVVRHRDMHTTTNFAFANLALTDILLLLFYALSKSLDSFGFSVSIYLNCWPTFYCRFVVGEVTGLTLAMMSYDRWRLVAYPLEAVKHPKRRKWVFLFTVFMLWVVSCVMCIPIVMYSVKITTTRVLCTLHFPWEHGIKAFYTYYSTCMYVVPLMLISICYLKMWLRLRKRTPGAATGPRSSQNAASQRTQRTLRLIVIVIVAFALAWLPQRVLILWLVWDPTFKAASPIYSISATITNLIIDLNSVINPFIYPFAGTGFRKHIGCLRKREGTVSSKTTQSQRGDAQSKMSTVVASSSVKNTNVTSLSCFPENGGTSRGGTPLHSTHILRNNLNFSVSTNELTRISSLLITKLREGTCAWQQSPPSRVRRTVAVGDAKPFMFLQAVYSKYGKSGVISEDQFGILLEDLGIGKLLQTNHSNSSGDHSVIQRCFLATELIDIFNTSGGIPMENFASVCPSLIQQITQGCVIPVTPPTELDLKMYGWATLAMASITVLSMLAMVAVPTHGSRFYAAVMQFFVALAVSSLSGDALLHLLPEALGIHDIQKTEDQPNHTFIILTVILAVYFFFIFERTFVDENSCDMHADAMMAVAMENQDDKKTNETDDGQQDDKEAR*

>oki.7.23

MNDTDNTTAVTDYSDYVTSPSSFMDYSNDTTLNDTSTNTTTDSSLALNAGLGSLSCVITLCAILANSLMVALFARFPGLRSPGPAFLLLNMTVANLIVAVTALIPNTVAFFVNGWLLGDLVCQLSAYLSCFAFHLTVHTMGVAFFERYLKVCRPLKHAEIFTTVVTVILVGGLWFFAMVLALFPLVGWGEYAYLPLQRQCWISPGGWQGHLSHMGFTLVLTLLLPVLTSLVCLVTVIRFAAKKRKVGALDVLGDQGKTGIQETYGRKMKRKERELKQTIRERKLKKVXXXXXXXXXXXXXXDDQXXXXXXXXXXXXXXXXXXXXXXDEDERPSYKKYKEAKNKQKAERYRANEAALVRTLTWILLLVLLTWVPYMVAKCLQTLEPTSGIIPPDEFLIVAAFLTYSTHAIMPIILLLDYRKYRRAVVALFSRKKMEVGKDHAQNLDLDLEQGEMDSGIELTNAGNLAEGSKTSVKAD*

>oki.70.23

MDWTTALLRVLGCFGVFFPITREVTASSNLPGLFKCKYVVGEFYLPRDTRCSGTVDCPGGSDELGCDSDFVCDRTEYELHPQEKTFFEHAPSYLLYPAGFYRCSWLFTSYETAYIFIEIVTLNVPPHGKFVVSGGVGQDPTVAESVIFITDVPSGGGIVFIGRPTTTAWVTVRSSRFLLSSHESPVYFEPSFAMEIYQQEERICPDGLISCGNQLELTVCITRSRLCDGKFDCPDYWDESQCNNNYSVCGYQQHQSLDTKETRDFQVFFPQLAFDCLFFVATPPQSRVEIKATRFPADDATLTFGTMSDNGTLDLSASFLTLSSAKWVVPSSYSPAAGMSLWVTASWHSFQTTTLDGISFTLRTFNETECKPDEYTCYGSEVCLPMSQRCDGIPQCPALDDERGCRHCVDTPGIDLSDGSRHHISYSPYSSHPGDCLFLLTARADHRITVRLRSIPQSHLKYPNLYIAMGEGHDILNQSTMVHNIDFSHSDVIPYREAVTSVGSLMWIKYKFEAPPNDQLKTLESQTIHLELMHTRRAGCPGGGRACSSEECISEAYACDSYIDCLDYSDEIGCGPCGRNLIDLSKQTARESGQFYIVSSPFYPRPPPENFECSWRVIAPPGTRALARIETLHLGTSRLNFGWGMNPTSVNSSIGPELSGQDIPLVLIASRNKHLWINFLSKWGETSNGFSISITHRRTVSCNEGQTMCGEPDTICLTQSASDYQLSYLCGLDVCGERNIYLEPDLPYTLTSPNYPQKYPNDLRCHWEFQASGGFIVIRILDFTTENSYDDVTIAGPGLELGDVAENPGNLLRITGTTTISTVFALLPIINVTLKTDTSIAKRGFQMEVEVFDISSPSECSGELDLLCENSTFCVTPEAVCNGFKDCPYGFDEQRCYTVSCPAFFQCSRSKECILWEEVCDGTAHCLLGDDEINCDVNRCPDECSCYYKGDALYVSCRSGWTSGTLNEMAATTDVLYLADNHIENIPPLSFDGLQKLLWLNISQNDVTSLQEDAFKELGMLQGLVLIRGKHPQAQDKPIDIHPKAVLDLTKLQTLYLDDYRLCCEFNKLESFDPANCFTTEQQSPLFNCGSLMQNTFLRASMWFLGLSALIGNFGVVIWRYWTSMKTNLGRGTKYVHNFLVLNLAVSDFLMGIYMVIIATADVTFGELYYTVASTWRLSAICKIAGIISVLSSEASVFFITLISVDRFLCVVFPHGSVRLVRPTARGAAVIIWFLAFILSSLPTILIGSDVDSDVYGLSDVCIGLPLITKPDSYKLKEGDVSNPFGSQSFKIPVAQDHRPAWVYSIVLFLGVNLLCFLVVALCYLIIFIKVRQSYQRVKGSRIRGSGTLHQSNKEEMNMALRMAVIVGTDFCCWMPVIIMGLLSQTGAVTIQPHMYAWTVVFVLPINSSINPYLYTIFSVISARISTNDSHSSAKATRLSEPTPKTKDDIVTCASADSCPESDTHL*

>oki.77.62

MCYSNRSQIPDGIHFITLTEKAPKWSFKSPDFDFGLYPNNFLAVWLISVDGGSKVIFDFDALEIEKGDLLEIGNGKDASDLASLLGTNIITRLAGNLTAGGARLIAKGNEAWLKFRSRKNTACRGFSVTVRQETPSGRMGEEGLCNQDDFRCAGREEGTTCLGNESVCDGFEQCKDKSDETSCGSSQQVKFDISACKKCPDNQQYDNESETCPANLSNQISCMNPSPLCGCGVRGQDLSVLCVGWYPAMLLTVPDTIHTLYLAGVNANNLKDGSFKMFPNLRDLKILAFFENGASPKLPVIEDGAFDDIADKLTFLYVNDYRICCFFGATIQENCREWFDIPELFSCSQLVPNYVLKVFMWILGISAVVGNILVMVWRCREKVASRASLMINSFLVFNLASADALMGLYMLIIAGADAFYGSRYFEVSGEWRASAACKVAGFISMVANETSVFFLVFISITRFMFVVFPFVSNRHLSLKVVKVAGCIIWLLTVIIAVVSIVLSLDEESGAYGLSDVCIGLPLTTRVTGFEINQQRIDVGGIGEVTYSRPVPTSTSATWVFSIVLFLGVNLFCFCVILACYISIFVKVKVAASRVRSRSARDESEVRMAVKMAAIVLTDFSCWIPVIIMGILFQAGVAKNNPEIFVWSVVFILPINSSINPYLYTFLDICIKQKREQKVSKIAKKEEIEAKALPSNKTTSTTNE*

>oki.78.48

MSSELYVLLCSNSVFVLDECNGTVIKDDADISQAMDDYQNKQEINIIIKDEAARCVAPVGLLLNLVFLFVVARVPSMRSVVNVYLGNLAVADGVFLVGVLISRSWPDGSSVFRAVRGCICASSNVASYFIVMALAVERFYAVCRPLTVRAESSKGLAVKRLAPVWIIAIITGSALDLTWRLEGQTVTLNIVSFLLLFMYMAGLITVTSLYTCIVKKLRQTPRMTSTADEQQRLRRVVFMVIVNTAVFFLLNVSTIATLLALIILNNPDVWWDLKALQSLEDLEMVRFILHLINCSVDPLVYSGMNPDYRAAFVEAFSCLCPKCTCNWHLQDTPKQAGEKKERHEFQRQSSSEEIEQPIELQEIVPSQDTVQETTEPKEVQGEDNPLHAATVQVDLQEIHRGQSELMPSGLSVLSDRVFVT*

>oki.79.46

MNDYVQTAPWVTASPVLDNSSKALADNLTTDSNPPFGSHPLWAAILIILVAGCLSIFTVSANLMVWMSFFMDKQLQVINNYFLLSLAVADVIIGALSMPLYTLYLLQEEWRLGPVICDIWLSIDYAASNASVMNLCIICFDRYLSITRPLTYRANRTPRRVKMMIAAAWVISLVIWVPLIVGWQFFVGKRNIGEGVCSIQFLNDEITLNIITIIIAFYLPVTLMCVLYYRIWRETEKRARELGNLQAGGKNNSQTSKHLLSPDDCAEHADRTSHRRTGLRARLLCCAISDMYDDELEESSDIASPMPTTNSHVPSPKPFPGQNSVHSSASSKTSPRLSPVSKPKQDSRTTTPERTMHDSDKSFAASLYTILIKLPGENGVNQTKPAEQPKITLIEGEPGNDTCSALLQDQDGSHLVPPSKQYTCEQRDRAGSTASIHSQKQKPLTISTISMVNKMAARAKTNVVKRKKSALIREKKAARTLCAILSVFIITWTPYSILVLATYGQNLDNQPVLVKVFDIAYWLCYLNSTANPICYALCNANFRRAFIRILHCKWKTRRVNTHKPVHHTNSSSRR*

>oki.8.34

MALEKASSIMLTTTGYTEELALGMGLNNSDLDAPHPLSGLQGVSFIVTCILCSMGLICNGFIIVILIRFPNMKTLANNFILNLALADFFFMISYLFMGHQFKVGQWVFGTFLCRLIVPYDAMTQFVVIDFVMIMSVDRYFAICLPIKSMNFRTLRNGRITSGVIWLVAILSTLPMWIYTDHVCFVDKCVCLAKVSSAPIEESNNRWWIIYTVIIGFCVPLVIICICYLLILHQLLINPMQDSSCKNTSRRAARRVAILVICIIIVFILCFLPFYVVQFIITTLESHTNALAISSIITLHLMYSHSIINPIVYTLVGENFRKNIAFICCRRPRNATGMYSRQSSMRTSSFHSRRMRNSLKSTNSNDPAGLRPHNGYYVHLDTSQHRGAREDPV*

>oki.80.42

MDNNSITANATESWTGNGSMSSAYNSTLVTIPDFDLGQCKDFPANDIVDLRDDEEQAATYVLKESLKNTMLPVLYTVLVVGVSANLAFFYVIARVPHMRNNTNLFLANLAVADIAFIVISVAMYATYFSEPVRSNYATAQHVGCIGAFVGQYITYYASIGLVTLVTAERYASICRPLRHRSMNTRRRAIKLIISSWILSFILSGVAMLRYLNLDLKCIIWPDTDRFRGLSVIAGYCLPFAPWGLLLANLTEAIPFIAAFAANICMYVGIIRRLSNRSVLKISKDNQAASLSLKAHQVRRQVSKMLIVNGVIFFLCNTPFVGISLAFIVSHLRGVPLLKIYESMAGMVVISHGMLFLNSAINPFVYNVTSKHYRDAFVDAFCCADTSERPRLDSSSLAVVSGSKKQPIGERHSINQV*

>oki.80.81

MSQADTETVFIMAVTESAATDATVIPNISDSLTWDSASTNNLTTPAPGLQPPYWDLPVVITLASVLSIVMVISIIGNSLIILTIIFFKGMRSKTNMFITNLACADLGVSVLCMPFSLATVIQGDWTFGPVLCNANAFFEALFLVASTHGLMAIALHKFSSLVLPLKRIINLRRAIAMVTFAWFIGLTCAIGPLVGLTKNVYKPGTSQCGPKYPEKLSEKIIGLYVPLVGIIIPLTCLILVYGVIFNTIRKYSRRLRSHTSMTEDKIFHQQKRITITLFIVFVAFFICWTPYFVYSTLGFSLGFQKVPTILNVAAYWSGYTNSALNPIIYAWRAKSYRKAFRKIFCCNVKGSLLSDTGTANNGDSSSVALRLSRARPSILTPELVCRKSSCYQQVWGQQGVMSAQSKKGEKGSPSPCVEVHEFASPALLRRSRILQGGYPGSQPGSKSSSLNSILKPSPVPRRDHGSSTNRPTAILVKDVKTNHGDIWLRGLVGVNGHTGLQGTSSDDDEDDVFLPDRALRRSQSETDKEWLERKHFEVTPRAKNHFPYRSDPGKRGLKKSLSIGLKQQEPPTQQIPNINWEPDAKARRALLGRSTIV*

>oki.82.14

MESFSATEEAYLVSLDGDNSTVDPYKIDIAPYFVVLNTVYYAILGPVAITGNILSVLVTQRILSYRKSIPDMLTGCLAAIDLLCVISTHTPSVISLARGQWTGGSPICSYQYFMAWSCLKTSFFIIILLTVDRYLALVKPFYYRAKVTPRQMKIALACLTVFSFAGTSVTIIWFSDEISLLPNWYLCMNTWGKGNEYYSYILAFYGMTFIVGVILFNVCNTGIVCSLIRHSKKGQRMKLRVLSAAQYQRERRVAKVIETLSVVFMLFWMPYLVFIILHQYNLFYSEFAEDLAIRVLFANTLLNPVVYGLFNRTYRKAYVYFIRKLLYYALCGKIKKPKERKIYYLRRSYLQRRYARKTHSHGKRGQPEDTTQEVSLSEFGINGNTPQDIDITPADSMDELSVSNLRNCDFDNTGFTLNSQEDLIGANEDSRASNVGIFTISNRENLEERLNCKVNKSKSHSNGRIVGMETVTSLELETTPAYNDAGTESTWL*

>oki.9.55

MATTVSTPGTILPTEFSSVVVVTEEDAYTNGTDSWLGETIDIKQNDSVRIGFALQEEVVYTLYAIVFVLTVVGNILVIVTLVQDRRMRTVTNMFLLSLSTSDLIFGIFCMPFTVVGNVLGRFVFGEVICKMLPYIQGTSVTVSVWTMVVISLERYHAICHPLSSRIWQTKAHAYKAIAGVWLVAVLLNLPALIFTTLKSINSETAYKCYEHWPEGPYVQIYRLCLFVILMVVPLFLMAISYGLIIVELQKGMKLEKSTADNEKGENGIRMKNLDEASCSLNERVTKKATTSTAVRSTSTSDAKKRVVKMLIIIVALFFICWTPSWVTNIWITVNLESAKKHFGRPEVTIFKLMTYTSACVNPVVYCFMNKRFRQGFLNAFACVRIRASERATASENVSRFQSGRRANLTRPSPTNYTNVSSDSSV*

>oki.9.129

MSESPTSMDGNMSGEFANSTLEPDIGGLVPNKHLFIAIFCIFCVFGVIGNGSLVFLVIRFPHLRTMPNILMINLTIGDLLFIVSTLPIIIQMELGVVPQYETVGMCKFVNFFPVFGKGVTVLSMMTLSVERYCAIVHGLEMRSMRTSRRVLGAMIFIWGMTFLISLPVLITAGFLYEGNEDTPKICADMYIGEPGTIAYVSVQITLLYILPLLVMGFCYTSVAVILTKGAHKTNSNSRSSTNYKARKRLAIAMIIMAVFFGVFWFPVTAFSLYFQVHFKTLYELNDSEMAAFQFFRRCSRVFAYTNSCFNPWILYFISTTHRRAIARCLCSCGGKDADETGGYRMVRMRNNGRTVTTFHSYTSESGTNRTHIKAEDI*

>oki.90.67

MTTALLFLSTALDDNTVVPNSTEAPWTGDGGSSYLFPFPPWLIPVILGILICVGMVGNSLVIFVIVRASQRTVTNYYIVNLAVADILFLAFCAPKTANDYLNQGFTLGRFMCKVVLYLQYVTSHSTCFLLAAMSVDRFQAIVRPLKSLKTRTLQTAITISVLVWLSAFLLYIPFPLYFDLQELVYQGTLTTYCLISWPSGTLEFAYTIMTFLFPYALPLVVIAVCYTVMLRHLWQRVAPSDAVSGPANTANTERNLRQKRKITLMVLTVVIVFTVCWFPLHFYSLWSSFGASFVYTNHALNLKTAGHVLSYVNSCANPFIYAFLGENFRKSFRKAFPCCFKRARADRDEARRGVTGANQGSTLVAVPRQCPTTDVNETREP*

>oki.90.45

MEESAVATTNPVKYSANQSLTDLFAIDGTTIATANVTEYSAYQTFTERQLFSAYIFITMIVGYLGNSTVVYLVWSVKKLRTVTNVFVVNLAVADSTTCGGAILSAVVVLSYELIIPVWLCQCIAFGLITVIGCSVNTLALIAVNRLVAVTDTARIRYRKIYTRWKIAAMIAMAWAIPIFVALIPVFSDYAELGYDPRFSTCTWLSAPVDGLIYSFFVTLVFYPIQLTIVIASYIRIFLFVRSSTKAVMLKGNPESGTPSSLQKQLSKRQLAVTKNLFLVVCVFLVCLFPYFFVLALDSLAFEALPFTAVLLLTNSCLNPIIYGTKHPDFRVEFSRLFSNFFGKCRSKRAKPLEERSRSVPSSSDKVATTDTKDTQV*

>oki.90.44

MDETTIATTNGTKYPIYLSFTERTLFSAYLFIIMFIGFVGNVTVVFLVLSVKKLQTVTNVFVVNLAVADTLTCLVASLSAVIVLSYELILPMWLCQCIAFGLLTFIGCSLNTLALIAVNRLVAVTDTARIRYRKIYTCWKLTAMIAMAWAIPIFVALIPVFSDYADLGFDPRFSTCTWLSAPVDGLIYSFFVAAVFYPVQLTIVTASYVRIFLFVRSSTRKMTLRGTPQSGTPSSFQNQLSKRQLAVTKNLFLVVCVFLVCLFPYFLVLALDSLAYEVLPFTAVLLLTNSFLNPIIYGTKHPDFRVEFSRLFNHCFGKCRSKKAKPPEERSHSVPSSSGKLATTDTKDTQV*

>oki.90.50

MDALSISNGNNTLGGETNESIYRTYAERQINSAATFVASFVGFFGNLTVICAILAVKKLQTTTNVFVLNLAVADVLTCTVSPLQALTVLHDELLIPSWLCKLVAFCLITCIGCSINCLACIAVNRLVGITTKADSMYRRLYTPGKLTIMVALTWFVPMTVAILPLLFDYAEYGYNTIYNSCAWRSNKSYTFIYAMLLAVAFFPVQFVILFTSYLRIFLYVRKTSRSTLYLDGSGQTNRGNDALQRQIWNRQVAVTKNLFLVVCVFFFCLSPYFLMQGLPAEVTRSVLTYTSTILMINSSVNPIIYATRHPDFRAVFVSKVHCWKNSKSRTKNTVPSSGQGXLQSRDHS*

>oki.90.51

MDPFNISLETDILGGETNESAYATYAERQINAAATFIASFVGFFGNLAVICAILAVKKLQTTTNVFVLNLAVADVLTCTVSPLQALTVLHDELLIPSWLCKLVAFCLITCIGCSINCLACIAVNRLVGITTKADSMYRRLYTPGKLTIMVALTWFVPVTVALLPLLSDYAEYGYNTIYNSCTWRSNKSYVFLYAMFITVVFFPVQFFILFTSYLRIFLFVRKTSRLTLSFDGSEQTERGNKAIQRQIWNRQVAVTKNLFLVVCVFFLCLSPYFLILGIPRDVSSMLAYASTILMANSSINPIIYATRHPDFHAAFASMVYCFRKKRPPKTTAPLSGQGFSKLDTSPDNNENTFV*

>oki.97.9

MDNVTSPNRFNNLTREVPEPDIGLTILKITLLTPIIISGIIGNLLVCISVFKFRSLRIVANYFIVSLAIADLAVSSVVMPLGLYQEVVAGQWYLGPIICDVWVSMDVLTCTSSIWNLCVISVDRFLAITRPIQYAIKRTPIMSLITILLAWGLSFLISIPALVLVGGYDAMASDECQLNVSPIFQVGSSCLSFYVPCFILLIVYYKIFRSVQKLGRRKPGSVKYRKGPAYKNGVGAGKTTLVTKFVNEKTENFATLCDKQEPSSGETEKPNQDRKSQEASSGEKVGSRTKRISVARERKATSVLAIVVTVFICCWLPFFITNVVIGLCPNCNITHTTFATVTWLGWVNSAANPVIYTIFNREFRTAFRRLLFCCASDSYMRRQYLSTLTNY*

>oki.97.5

MMAARLHGATTDLDTTGNAIRPFEEIIRLFDDGGVGTRDADVDEGYTNYTVLDNLGQHSESSSEINYKGLLEDLIEEGSNNGEQSMDFSNPYSVPARAVFITLYAMITIMSLLGNSLVCLVVVRNKRLRSVTNFFLANQALSDMLMTVLNIPFIAFNHLVGSWPFGSLMCHLADYLGMSSVYVSTFMLTAIALDRHSVIVHPLRPRITMRTAIAIAVLIWALAMSLSLPYAIYRNLVERPSNKNEVLCLSNYPGESNDFAKYFTLATFIYQFVVPLALTSGAYLHIGIKLWAQTSIGDVTAQQQAATNQTKNRTTRMLVLVVAVFAVCWCPINVYLLVSHFRPHQHKSHILYLSLHWFAMCSVCINPVAFAFLNKNFRSNLKSSFHCWFRHANLKSRHSKSFGRTTDLNENSHTADRPTNGLTRYEYVTTRTAGPASSSCNGTPGGTCEAYQMEVKLTCPDELVDEIVENKV*
